# Supplementary material for: Development of a rule-based natural language processing algorithm to extract sleep information in pediatric primary care patients with a sleep diagnosis
Source: Sleep Adv. 2026 Feb 13;7(1):zpag014. doi: 10.1093/sleepadvances/zpag014 (PMC12920604; doi:10.1093/sleepadvances/zpag014)
Supplement: piag007_Supplemental_Files [file piag007_supplemental_files.zip]

Archive with 2 entries (2 files):
- Microneedle Placebo Patch Supplement 23DEC2025_piag007.docx
- Microneedle_Placebo_Patch_Supplement_23DEC2025_piag007.docx
